# Supplementary material for: A New Biomarker Profiling Strategy for Gut Microbiome Research: Valid Association of Metabolites to Metabolism of Microbiota Detected by Non-Targeted Metabolomics in Human Urine
Source: Metabolites. 2023 Oct 9;13(10):1061. doi: 10.3390/metabo13101061 (PMC10608496; doi:10.3390/metabo13101061)
Supplement: Supplementary file 1 [file metabolites-13-01061-s001.zip]

Archive with 1 entries (1 files):
- metabolites-2629586-supplementary.pdf
